# Supplementary material for: New Functional Alkoxysilanes and Silatranes: Synthesis, Structure, Properties, and Possible Applications
Source: Int J Mol Sci. 2023 Sep 7;24(18):13818. doi: 10.3390/ijms241813818 (PMC10530882; doi:10.3390/ijms241813818)
Supplement: Supplementary file 1 [file ijms-24-13818-s001.zip]

Archive with 1 entries (1 files):
- ijms-2580240-supplementary.pdf
